# Supplementary material for: Toll Like Receptor 9 (TLR9) Polymorphism G520R in Sheep Is Associated with Seropositivity for Small Ruminant Lentivirus
Source: PLoS One. 2013 May 15;8(5):e63901. doi: 10.1371/journal.pone.0063901 (PMC3655008; doi:10.1371/journal.pone.0063901)
Supplement: Table S1 — Genotypes in TLR9 gene in sheep breeds. (XLSX) [file pone.0063901.s002.xlsx]

## Sheet: Φύλλο1
Sample	Genotype	SRLV	MAP	CA
AA1	TLR9_6	N	N	N
AA2	TLR9_10	P	P	N
AA3	TLR9_10	P	N	N
AA4	TLR9_10	N	P	N
AA5	TLR9_10+ TLR9_11	P	N	P
AA7	TLR9_10	P	N	N
AA8	TLR9_10	P	P	N
AA9	TLR9_10	P	N	N
AA10	TLR9_10	P	N	N
AA11	TLR9_10	P	N	N
AA12	TLR9_10+ TLR9_11	P	N	P
AA13	TLR9_10	P	N	N
AA14	TLR9_6	N	N	N
AA15	TLR9_6	N	N	N
AA16	TLR9_6	N	N	N
AA17	TLR9_10	P	N	N
AA18	TLR9_10+ TLR9_11	P	N	N
AA19	TLR9_10+ TLR9_11	P	N	P
AA20	TLR9_10	P	N	N
AA22	TLR9_10+ TLR9_11	P	P	N
AA23	TLR9_10	N	N	N
AA24	TLR9_10	P	N	N
AA27	TLR9_10	N	N	N
AA29	TLR9_10+ TLR9_11	P	N	N
AA30	TLR9_10+ TLR9_11	P	P	N
AA31	TLR9_10	P	N	N
AA33	TLR9_6	N	N	N
EM1	TLR9_10	P	N	N
EM2	TLR9_5 + TLR9_10	N	N	N
EM3	TLR9_6	N	N	N
EM4	TLR9_10	N	P	N
EM5	TLR9_5 + TLR9_10	N	N	N
EM6	TLR9_5 + TLR9_10	N	N	N
EM7	TLR9_5 + TLR9_10	N	N	N
EM8	TLR9_10+ TLR9_11	P	N	N
EM10	TLR9_10+ TLR9_11	P	N	N
EM11	TLR9_10+ TLR9_11	P	N	N
EM12	TLR9_5 + TLR9_10	N	N	N
EM13	TLR9_5 + TLR9_10	N	N	N
EM14	TLR9_10+ TLR9_11	P	N	P
EM16	TLR9_10+ TLR9_11	P	N	N
EM17	TLR9_10	N	N	N
EM18	TLR9_5 + TLR9_10	N	N	N
EM20	TLR9_5 + TLR9_10	N	N	N
EM22	TLR9_10+ TLR9_11	P	P	N
EM23	TLR9_10+ TLR9_11	P	N	N
EM24	TLR9_5 + TLR9_10	N	N	N
EM25	TLR9_5 + TLR9_6	N	N	N
EM26	TLR9_10+ TLR9_11	P	N	N
EM27	TLR9_10+ TLR9_11	P	N	P
EM28	TLR9_5 + TLR9_10	N	N	N
EM29	TLR9_10+ TLR9_11	P	N	N
EM30	TLR9_10+ TLR9_11	P	N	N
EM31	TLR9_5 + TLR9_10	N	N	N
EM32	TLR9_6	N	N	N
EM33	TLR9_10+ TLR9_11	P	P	N
EM34	TLR9_5 + TLR9_10	N	N	N
EM35	TLR9_10+ TLR9_11	P	N	N
EM36	TLR9_6	N	N	N
EM37	TLR9_10	N	N	P
EM38	TLR9_5 + TLR9_10	N	N	N
EM40	TLR9_5 + TLR9_10	N	N	N
EM41	TLR9_5 + TLR9_10	N	N	N
EM42	TLR9_10+ TLR9_11	P	N	N
EM43	TLR9_5 + TLR9_10	N	N	N
EM44	TLR9_10+ TLR9_11	P	P	N
EM45	TLR9_10+ TLR9_11	P	N	N
EM46	TLR9_10+ TLR9_11	P	N	N
EM47	TLR9_5 + TLR9_10	N	N	N
EM48	TLR9_10+ TLR9_11	p	N	N
KK1	TLR9_5 + TLR9_10	N	N	N
KK3	TLR9_6 + TLR9_10	N	N	N
KK4	TLR9_5 + TLR9_10	N	N	N
KK6	TLR9_7	N	N	N
KK7	TLR9_8 + TLR9_10	P	N	N
KK8	TLR9_5 + TLR9_10	N	N	N
KK9	TLR9_5 + TLR9_10	N	N	N
KK10	TLR9_8 + TLR9_10	P	N	N
IT1	TLR9_7	N	N	N
IT2	TLR9_5 + TLR9_10	N	N	N
IT3	TLR9_5 + TLR9_10	N	N	N
IT4	TLR9_5 + TLR9_10	N	N	N
IT5	TLR9_5 + TLR9_10	N	N	N
IT6	TLR9_5 + TLR9_10	N	N	N
IT7	TLR9_8 + TLR9_10	P	N	N
IT8	TLR9_7	N	P	N
IT10	TLR9_5 + TLR9_10	N	N	N
IT11	TLR9_9 + TLR9_10	N	N	N
IT12	TLR9_5 + TLR9_10	N	N	N
IT13	TLR9_9 + TLR9_10	P	N	P
IT14	TLR9_5 + TLR9_10	N	N	N
IT15	TLR9_5 + TLR9_10	N	N	N
IT16	TLR9_5 + TLR9_10	N	N	P
IT17	TLR9_5 + TLR9_10	N	N	N
IT18	TLR9_5 + TLR9_10	N	N	N
IT19	TLR9_7	N	P	N
IT20	TLR9_5 + TLR9_10	N	N	N
IT21	TLR9_5 + TLR9_10	N	N	N
IT22	TLR9_5 + TLR9_10	N	N	N
IT23	TLR9_5 + TLR9_10	N	N	N
IT26	TLR9_5 + TLR9_10	N	N	N
IT27	TLR9_5 + TLR9_10	N	N	P
IT28	TLR9_5 + TLR9_10	N	N	N
IT29	TLR9_5 + TLR9_10	N	N	N
IT30	TLR9_5 + TLR9_10	N	N	N
IT32	TLR9_5 + TLR9_10	N	N	N
IT34	TLR9_5 + TLR9_10	N	N	N
IT37	TLR9_5 + TLR9_10	N	N	N
AA, EM/KK and IT codes correspond to samples from Frizarta, Boutsika and Comisana breeds respectively
P: seropositive; N: seronegative
